# Supplementary material for: Acute, Sublethal, and Developmental Toxicity of Kratom (Mitragyna speciosa Korth.) Leaf Preparations on Caenorhabditis elegans as an Invertebrate Model for Human Exposure
Source: Int J Environ Res Public Health. 2022 May 22;19(10):6294. doi: 10.3390/ijerph19106294 (PMC9140534; doi:10.3390/ijerph19106294)
Supplement: Supplementary file 1 [file ijerph-19-06294-s001.zip]

Archive with 1 entries (1 files):
- ijerph-1677387-supplementary.pdf
